# Supplementary material for: Age structure of bed bug (Heteroptera: Cimicidae) aggregations affects the nymphal feeding success
Source: Parasit Vectors. 2019 Aug 13;12:400. doi: 10.1186/s13071-019-3659-5 (PMC6693277; doi:10.1186/s13071-019-3659-5)
Supplement: Supplementary file 1 — Additional file 1: Table S1. Raw data of feeding success of experimental groups. [file 13071_2019_3659_MOESM1_ESM.xlsx]

## Sheet: Table S1
	Additional file 1: Table S1. Raw data of feeding success of experimental groups.
count	date	strain (1 - B strain, 2 - Č strain, 3 - O strain)	fed larvae	total larvae present	fed adults	total adults present
1	2017-08-02	1	24	26	0	0
2	2017-08-02	1	27	28	0	0
3	2017-08-02	1	21	23	7	7
4	2017-08-02	1	27	27	6	6
5	2017-08-02	1	26	31	7	7
6	2017-08-02	1	29	32	5	7
7	2017-08-02	3	19	22	0	0
8	2017-08-02	3	28	32	0	0
9	2017-08-02	3	17	19	7	7
10	2017-08-02	3	22	24	7	7
11	2017-08-02	3	31	32	6	6
12	2017-08-02	3	34	34	6	7
13	2017-08-09	1	14	19	0	0
14	2017-08-09	1	22	24	0	0
15	2017-08-09	1	2	8	6	7
16	2017-08-09	1	9	11	6	7
17	2017-08-09	1	14	17	7	7
18	2017-08-09	1	15	18	7	7
19	2017-08-09	1	14	20	7	7
20	2017-08-09	1	15	20	7	7
21	2017-08-09	3	28	34	0	0
22	2017-08-09	3	5	10	7	7
23	2017-08-09	3	16	18	7	7
24	2017-08-09	3	26	28	6	7
25	2017-08-16	3	9	15	0	0
26	2017-08-16	3	27	31	0	0
27	2017-08-16	3	28	43	0	0
28	2017-08-16	3	5	8	1	7
29	2017-08-16	3	15	16	6	7
30	2017-08-16	3	16	19	7	7
31	2017-08-16	3	20	25	7	7
32	2017-08-16	3	41	45	7	7
33	2017-10-11	1	18	20	0	0
34	2017-10-11	1	26	29	0	0
35	2017-10-11	1	21	37	0	0
36	2017-10-11	1	27	28	7	7
37	2017-10-11	1	26	33	5	6
38	2017-10-11	1	35	38	7	7
39	2017-10-11	3	16	18	0	0
40	2017-10-11	3	37	39	0	0
41	2017-10-11	3	29	34	6	7
42	2017-10-11	3	28	38	4	7
43	2017-11-01	2	10	15	0	0
44	2017-11-01	2	14	20	4	6
45	2017-11-15	2	7	10	0	0
46	2017-11-15	2	29	31	7	7
47	2017-11-22	2	21	23	0	0
48	2017-11-22	2	25	34	0	0
49	2017-11-22	2	24	27	7	7
50	2017-12-20	1	11	15	0	0
51	2017-12-20	1	24	24	0	0
53	2018-01-03	1	15	16	0	0
54	2018-01-03	1	21	31	0	0
55	2018-01-03	1	7	11	0	0
56	2018-01-03	1	15	20	0	0
57	2018-01-03	1	30	31	0	0
58	2018-01-03	1	27	39	0	0
59	2018-01-03	1	7	7	6	6
60	2018-01-03	1	21	21	6	6
61	2018-01-03	1	22	22	7	7
62	2018-01-03	1	34	35	5	5
63	2018-01-03	1	37	42	7	7
64	2018-01-03	1	44	46	7	7
65	2018-01-03	3	19	26	0	0
66	2018-01-03	3	11	14	0	0
67	2018-01-03	3	12	36	0	0
68	2018-01-03	3	18	41	0	0
69	2018-01-03	3	17	18	6	6
70	2018-01-03	3	25	30	7	7
71	2018-01-03	3	30	33	7	7
72	2018-01-03	3	38	39	7	7
73	2018-01-09	1	16	17	0	0
74	2018-01-09	1	8	22	0	0
75	2018-01-09	1	25	28	0	0
76	2018-01-09	1	30	38	0	0
77	2018-01-09	1	19	19	7	7
78	2018-01-09	1	26	26	5	6
79	2018-01-09	1	24	25	7	7
80	2018-01-09	1	34	37	7	7
81	2018-01-09	2	4	6	0	0
82	2018-01-09	2	20	23	0	0
83	2018-01-09	2	9	9	0	0
84	2018-01-09	2	21	25	0	0
85	2018-01-09	2	25	32	0	0
86	2018-01-09	2	11	14	7	7
87	2018-01-09	2	12	19	6	7
88	2018-01-09	2	19	20	7	7
89	2018-01-09	2	17	21	7	7
90	2018-01-09	2	28	29	4	7
91	2018-01-09	3	11	17	0	0
92	2018-01-09	3	14	36	0	0
93	2018-01-09	3	19	40	0	0
94	2018-01-09	3	15	19	0	0
95	2018-01-09	3	19	23	0	0
96	2018-01-09	3	26	29	0	0
97	2018-01-09	3	28	32	7	7
98	2018-01-09	3	32	33	6	7
99	2018-01-09	3	32	33	7	7
100	2018-01-09	3	37	40	7	7
101	2018-01-17	1	28	29	0	0
102	2018-01-17	1	18	18	0	0
103	2018-01-17	1	24	25	0	0
104	2018-01-17	1	13	16	7	7
105	2018-01-17	1	26	28	7	7
106	2018-01-17	1	20	26	6	7
107	2018-01-17	2	14	14	0	0
108	2018-01-17	2	5	7	0	0
109	2018-01-17	2	15	18	0	0
110	2018-01-17	2	12	19	6	7
111	2018-01-17	2	12	13	7	7
112	2018-01-17	2	21	23	7	7
113	2018-01-17	2	22	27	7	7
114	2018-01-17	3	12	23	0	0
115	2018-01-17	3	10	14	0	0
116	2018-01-17	3	3	9	0	0
117	2018-01-17	3	21	24	0	0
118	2018-01-17	3	10	21	7	7
119	2018-01-17	3	15	16	7	7
120	2018-01-24	1	11	26	0	0
121	2018-01-24	3	6	18	0	0
122	2018-01-24	3	11	39	0	0
123	2018-01-24	3	25	31	3	6
124	2018-01-24	3	16	26	6	7
125	2018-01-31	1	15	17	0	0
126	2018-01-31	1	14	18	7	7
127	2018-01-31	1	11	16	6	7
128	2018-01-31	1	17	17	7	7
129	2018-01-31	3	7	13	0	0
130	2018-01-31	3	12	21	5	7
131	2018-02-07	1	19	21	0	0
132	2018-02-07	1	5	11	0	0
133	2018-02-07	1	2	3	6	7
134	2018-02-07	1	10	22	6	7
135	2018-02-07	2	14	21	0	0
136	2018-02-07	2	1	6	0	0
137	2018-02-07	2	1	4	0	0
138	2018-02-07	2	4	10	0	0
139	2018-02-07	2	3	15	4	7
140	2018-02-07	2	17	23	7	7
141	2018-02-07	3	6	20	0	0
142	2018-02-07	3	8	19	0	0
143	2018-02-07	3	0	10	2	7
144	2018-02-07	3	11	19	6	7
